# Supplementary material for: IQdb: an intelligence quotient score-associated gene resource for human intelligence
Source: Database (Oxford). 2013 Sep 11;2013:bat063. doi: 10.1093/database/bat063 (PMC3770929; doi:10.1093/database/bat063)
Supplement: Supplementary Data [file supp_bat063_Supplementary_file_1.xls]

## Sheet: Sheet1
Supplementary file 1 – The benchmark dataset for ranking the relative importance of IQ-associated genes in IQdb.
Gene ID	Gene Name
259266	ASPM, ASP, Calmbp1, DKFZp686N06184, FLJ10517, FLJ10549, FLJ43117, MCPH5
5021	OXTR, OT-R
886	CCKAR, CCK-A, CCK1-R, CCKRA
6531	SLC6A3, DAT, DAT1
154	ADRB2, ADRB2R, ADRBR, B2AR, BAR, BETA2AR
84062	DTNBP1, DBND, DKFZp564K192, FLJ30031, HPS7, MGC20210, My031, SDY
7915	ALDH5A1, SSADH, SSDH
3482	IGF2R, CD222, CIMPR, M6P-R, MPR1, MPRI
1129	CHRM2, FLJ43243, HM2, MGC120006, MGC120007
79648	MCPH1, BRIT1, FLJ12847, MCT
1815	DRD4, D4DR
1509	CTSD, CLN10, CPSD, MGC2311
9415	FADS2, D6D, DES6, FADSD6, LLCDL2, SLL0262, TU13
1813	DRD2, D2DR, D2R
3356	HTR2A, 5-HT2A, HTR2
1139	CHRNA7, CHRNA7-2, NACHRA7
348	APOE, AD2, LDLCQ5, LPG, MGC1571
6616	SNAP25, FLJ23079, RIC-4, RIC4, SEC9, SNAP, SNAP-25, bA416N4.2, dJ1068F16.2
6285	S100B, NEF, S100, S100-B, S100beta
